# Supplementary material for: S-Carboxymethyl Cysteine Protects against Oxidative Stress and Mitochondrial Impairment in a Parkinson’s Disease In Vitro Model
Source: Biomedicines. 2021 Oct 14;9(10):1467. doi: 10.3390/biomedicines9101467 (PMC8533464; doi:10.3390/biomedicines9101467)
Supplement: Supplementary file 1 [file biomedicines-09-01467-s001.zip]

Archive with 1 entries (1 files):
- biomedicines-1411791-supplementary.pdf
